# Supplementary material for: Transcriptional profiling of ErbB signalling in mammary luminal epithelial cells - interplay of ErbB and IGF1 signalling through IGFBP3 regulation
Source: BMC Cancer. 2010 Sep 14;10:490. doi: 10.1186/1471-2407-10-490 (PMC2946312; doi:10.1186/1471-2407-10-490)
Supplement: Additional file 2 — Full gene lists (775 genes from SAM) grouped by responsiveness to EGF and HRG. This list has hyperlinks to the SOURCE gene database and an excel macro is available upon request for graphical visualization of expression. [file 1471-2407-10-490-S2.XLS]

## Sheet: All data
HRG upregulated
C3.6/HB4a				HB4a					C3.6
0	4h	18h	24h	4h vs 0	18h vs 4h	24h vs 18h	18h vs 0	24h vs 0h	4h vs 0	18h vs 4h	24h vs 18h	18h vs 0	24h vs 0h
AGR2;	AGR2;	ABCG2;	AKAP13;	ACLY (37690_A)	ALDOA;	ALDH4A1;	ABCD3 (162211_A)	B4GALT1;	ABCF2;	CALM2;CALM1;CALM3;	ARL6IP;	ACAS2;	ACLY (40847_A)
ALDH1A3;	AKAP13;	AGR2;	ALDH1A3;	ACLY (40847_A)	CLDN4 (153508_A)	DARS;	ACAS2;	CSTF2T (36869_A)	C14orf32 (43410_A)	FOXM1;	C2orf25 (41787_A)	ACLY (37690_A)	ALDOA;
ANXA2;	AKAP13;	AKR1B1;	ANXA2;	AK3;	MYBL2;	DCTN3;	ACLY (37690_A)	CTL2 (24593_B)	ATF4;	FOXM1;	GJA1;	ACLY (40847_A)	ATP6V0C;
ATP5G1;	AKR1B1;	AKR1B1;	APLP2;	ALDH1A3;	RPS2 (357309_A)	GALE;	ALDOA;	DHCR24;	AZIN (380345_B)	HMGB2;	HMGN2 (241826_A)	AGPS;	AZIN (380345_B)
ATP5G1;	ALDH1A3;	ALDH1A3;	ATP5G1;	AZIN (380345_B)	SNRPA;	POLR2G;	APOBEC3C;	DHCR7;	B4GALT5;	LDHA;	LOC132241 (730640_A)	ALDOA;	C2F (257614_A)
ATP5G1;	ANXA2;	ANXA2;	ATP5G3 (282333_A)	B4GALT1;	TM7SF2;	TCEB1;	B4GALT1;	HMGCR;	BCAR3;	PHB;	MRPL40;	B4GALT5;	CALM2;CALM1;CALM3;
ATP5G3 (282333_A)	ATP5G3 (282333_A)	ATP5G3 (282333_A)	ATP5G3;	CCT2;	TUBB;		BIRC2;	HSPA1L;	C2F (257614_A)	TK1;	STK15;STK6;	BCAR3;	CD38;
ATP5G3;	ATP5G3;	ATP5G3;	ATP5G3;	CSTF2T (36869_A)			BMP1;	HSPB1;	CAV2;	TUBB;	TFF1 (154762_B)	CD38;	CKS2;
ATP5L;	ATP5G3;	ATP5G3;	ATP5L;	DDX17;			BPAG1;	KRT15;	CD38;	TUBB;	TFF3;	COTL1;	CMAS;
ATP6V1F;	ATP5L;	ATP5L;	BNIP3 (34497_A)	DDX21 (469303_A)			CDH13;	KRT6D;KRT6B;	CDKN1A;	UBC;UBB;C20orf109;	UBE2C;	CSE1L;	COTL1;
BCL6;	BCAR3;	BNIP3 (34497_A)	COX6C;	DHCR24;			CDKN1A;	LAD1;	CNN3;	VARS2;VARS1;	UBE2C;	CSTF2T (36869_A)	CPNE3;
C10orf116 (183315_A)	C10orf116 (183315_A)	BNIP3 (51927_A)	EI24 (278666_A)	DHCR7;			CSTF2T (36869_A)	NDUFA9;	COTL1;			CTNND1;	GAPDH (180864_A)
C10orf116 (795557_A)	C10orf116 (795557_A)	CLTC;	ERBB2;	DKC1;			DHCR24;	OAZIN;	CSNK1E;			DHCR24;	CSE1L;
C10orf116 (795557_B)	C10orf116 (795557_B)	COTL1;	FOXM1;	EIF2S1;			DHCR7;	RAN (40469_A)	CSRP1 (166125_A)			DHCR7;	CSE1L;
CLDN4 (153508_A)	CALD1 (51458_A)	COX6C;	HIBCH;	EIF4A1;			DKFZp434O0213 (stSG89146)	SFRS5;	CSRP1;			EBNA1BP2;	CSE1L;
CLDN4 (346130_B)	CD24 (204335_A)	COX6C;	HSBP1;	EIF4EBP2;			LENG4 (784820_A)	SNRPD1;	CSTF2T (36869_A)			EIF4EBP2;	CSTF2T (36869_A)
COX6C;	CLDN4 (153508_A)	CPNE3;	ITGA2;	EIF5B (469971_A)			EHD1;	FLJ20533 (345025_A)	CTNND1;			ENO1;	DDX9;
COX6C;	CLDN4 (346130_B)	DLAT;	KRT13;	EPPK1;PLEC1;			EPPK1;PLEC1;	TUBA1;	DDX21 (469303_A)			FN1 (324061_A)	DGKE;
DHRS3 (306537_A)	CLDN4 (346510_A)	DUT;	LCP1;	ETF1;			FAT2;	TUBB;	DUSP1;			GYS1;	DHCR7;
DUT;	CLTC;	EI24 (278666_A)	LCP1;	FKBP4;			FBLN2;	TUBB;	DUSP1;			HIBCH;	DUSP5;
DUT;	CNN3;	EI24 (302059_A)	LDHA;	FN1 (324061_A)			FN1 (324061_A)	UBE2G2 (1902513_E)	DUSP5;			HMGCR;	EIF2B1 (44350_A)
FTH1;	COTL1;	ERBB2;	MADH4;	GPC1;			GOLGIN-67 (380426_A)	USP5;	DUSP5;			HNRPR;	EIF4A1;
GSTK1 (772457_A)	COX6C;	GSTK1 (772457_A)	NCKAP1;	GYS1;			GPC1;	VCP;	E2F4;			HSPCB (343396_A)	ENO1;
GTF3A;	COX6C;	GTPBP6 (50959_A)	NME1;	HMGCR;			HSPB1;	ZNF236 (1030933_B)	EBNA1BP2;			KRT15;	EZH2;
KRT13;	CSRP1 (166125_A)	HIBCH;	NME2 (188386_A)	HNRPAB;			ITGA3;		EFNB2;			KRT6D;KRT6B;	FOXM1;
KRT15;	CSRP1;	HIBCH;	NUP214;	HNRPH1;			ITGA3;		EHD1;			LDHA;	FOXM1;
LCP1;	CTSH;	KIAA0101 (136876_A)	PHB (248933_A)	HSPA1L;			KBTBD2 (813171_A)		EIF4A1;			LIPA;	GNAI3;
NCKAP1;	CXorf15 (1552526_A)	KIAA0101 (145972_A)	PHB;	HSPA1L;			KIAA0930, (153275_A)		EPAS1 (32120_A)			LSS;	GYS1;
NEDD9;	DDX5;	KRT13;	PKM2;	HSPB1;			KRT15;		EPPK1;PLEC1;			LSS;	HAT1;
PBP;	DUSP1;	KRT15;	PKM2;	IGFBP5;			KRT6D;KRT6B;		EPS15;			MAT2A;	HIBCH;
PC4 (267484_A)	DUSP1;	LCP1;	PPIB;	ITGA3;			LDHA;		FN1 (324061_A)			MEST (30563_A)	HSPCA (222155_B)
PDIA6 (249115_A)	DUSP5;	LCP1;	PRDX1;	KIAA0220 (376548_A)			LOC56930 (37517_A)		FOSL1 (110503_A)			MEST (31929_A)	HSPCB (343396_A)
PHB (248933_A)	DUSP5;	LDHA;	PRPF8;	KRT15;			LSS;		GADD45A;			MLP;	KIAA0101 (136876_A)
PHB;	EFNB2;	LOC402057 (stSG89204)	RPL17;	KRT6D;KRT6B;			LY6E;		GYS1;			MYBL2;	KIAA0101 (145972_A)
PKM2;	EI24 (278666_A)	MAP2K1;	RPLP1 (204334_A)	LAD1;			MEST (31929_A)		HIBCH;			NEDD9;	KRT15;
PKM2;	EMP1;	NCKAP1;	RPS6KB2;	LAD1;			MPZL1;		HMGCR;			NME1;	KRT6D;KRT6B;
PSCA;	EMP1;	NME1;	S100A16 (724356_A)	MAT2A;			MSN (131362_A)		HMGCS1;			PKM2;	LCAT;
RPL17;	ERBB2;	NME2 (188386_A)	SERF2;	MFI2 (1283456_A)			OPRS1 (247402_A)		HNRPR;			PKM2;	LDHA;
RPLP1 (204334_A)	FBLP1 (36006_A)	OAZIN;	SERF2;	NUCB1;			P44S10 (501604_A)		HNRPU;			SC4MOL;	LSS;
S100P;	FOSL1 (110503_A)	PHB (248933_A)	SMAP (323828_B)	P44S10 (501604_A)			PFN1;		HPCAL1;			SET (796241_A)	MELK;
SCAMP2;	GADD45A;	PHB;	SRP14;	PAWR;			PKP1;		HPCAL1;			SGK;	MIF;
SCAMP2;	GSTK1 (772457_A)	PKM2;	TAGLN;	PICALM;			PNOC (34783_B)		ITGA3;			SLC16A1;	MKI67;
SDHD (471598_A)	HIBCH;	PKM2;	TEBP (31740_B)	PPP4R1;			PPP4R1;		ITGA3;			SLC1A6;	MLP;
SEC11L1 (356945_A)	HSPB1;	PPIB;	YWHAZ;	RAN (40469_A)			PRNP;		KIAA0220 (376548_A)			SLC26A2;	MYBL2;
SERF2;	IER3;	PPIF;		RNF4;			PSIP1;PSIP2;		KRT15;			SLC27A2;	NDUFA9;
SERF2;	ITGA3;	PPP1R14B;		SC4MOL;			PTK2;		KRT6D;KRT6B;			SQLE (124781_A)	NME1;
SLC7A7;	KRT13;	PSCA;		SET (796241_A)			PTRF;		LAD1;			SQLE (797102_B)	NUP214;
SRI;	KRT13;	REPIN1 (381948_A)		SFI1 (39934_A)			SEMA4D;		LAD1;			FLJ20533 (345025_A)	PHB (248933_A)
SRP14;	KRT15;	RPLP1 (204334_A)		SFN;			SEPT8 (783721_A)		LAD1;			STAT1;	PKM2;
SSBP1;	LCP1;	RPS6KB2;		SFRS10;			SFRS5;		MAP2K3;			TAGLN;	PKM2;
SSBP1;	LCP1;	SCAMP2;		SFRS3;			SLC16A1;		MAT2A;			TAGLN;	PRC1;
TRAM1;	LOC402057 (stSG89204)	SDHD (208339_B)		SFRS5;			SLC26A2;		MEST (30563_A)			TUBA1;	PRDX1;
	MAP2K3;	SERF2;		SFRS7;			SLC26A2;		MEST (31929_A)			TUBB;	PSMA3;
	MYC;	SGK;		SLC16A1;			SLC27A2;		MLP;			TUBB;	PX19 (214227_A)
	MYC;	SLC1A6;		SLC26A2;			SLC9A3 (46889_A)		M-RIP (753396_A)			VCP;	RAN (40469_A)
	MYO1E;	SMAP (323828_B)		SQLE (124781_A)			SMC1L1;		MT1B;			XIST (42474_A)	RPS7 (714259_A)
	NCKAP1;	SRP14;		SQLE (797102_B)			FLJ20533 (345025_A)		MT1X;MT1L;MT1G;MT1H;MT1F;			YWHAQ;	SET (796241_A)
	NEDD9;	SSBP1;		FLJ20533 (345025_A)			STAT1;		MT1X;MT1L;MT1G;MT1H;MT1F;			ZNF236 (1030933_B)	SFRS5;
	NME1;	SSBP1;		LOC63929 (stSG89389)			SYN2;		MYC;				SGK;
	NME2 (188386_A)	ST14;		SYN2;			TCOF1;		MYC;				SQLE (797102_B)
	NUP214;	STMN3;		TAGLN;			TUBA1;		NEDD9;				SRPK2;
	PC4 (302516_A)	TAGLN;		TGM2 (48256_A)			TUBB;		NIPA2 (40763_A)				SSR1;
	PDGFB;	TAGLN;		TGM2;			TUBB;		NOL1;				SYN2;
	PHB (248933_A)	TRAM1;		TIMP3;			VCP;		NOL5A;				TAGLN;
	PHB;	TRIP13;		TOMM34;			XIST (42474_A)		NUP153;				TUBA1;
	PKM2;	TXNL;		TPD52L2;					NUP214;				TUBB;
	PKM2;	VIM;		TUBA1;					P44S10 (501604_A)				TUBB;
	PLAT;	YWHAZ;		VCL;					PDGFB;				VCP;
	PLAT;	ZFP36L2;		VIL2;					PICALM;				YWHAQ;
	PPIB;	ZYX;		ZNF236 (1030933_B)					PLAT;				ZNF236 (1030933_B)
	PPIF;								PLEKHC1;
	PSCA;								PLXNA2;
	RPL17;								PPIF;
	RPLP1 (204334_A)								PPP4R1;
	S100A16 (303144_A)								PPRC1 (123232_A)
	S100A16 (724356_A)								PRNP;
	S100P;								PRNP;
	S100P;								PTRF;
	SCAMP2;								RNF4;
	SCAMP2;								RPS7 (714259_A)
	SERF2;								RSL1D1 (666849_A)
	SERF2;								S100A16 (724356_A)
	SLC20A2;								SC4MOL;
	SMAD3 (323028_A)								SERPINE1;
	SMAP (323828_B)								SET (796241_A)
	SRP14;								SFI1 (39934_A)
	SRP14;								SFRS5;
	SSBP1;								SFRS7;
	SSBP1;								SGK;
	SSFA2;								SLC16A1;
	ST14;								SLC20A2;
	TAGLN;								SLC9A3 (127856_A)
	TAGLN;								SLPI;
	TOP1;								SQLE (124781_A)
	TRAM1;								SQLE (797102_B)
	TRIO;								FLJ20533 (345025_A)
	TRIO;								TAGLN;
	U5-116KD (276818_A)								TAGLN;
	UBE2H (266558_A)								TGM2 (48256_A)
	VCL;								TGM2;
	YWHAZ;								THBD (205185_A)
	ZFP36L1;								TMED7 (138141_A)
	ZFP36L1;								TOP1;
	ZFP36L2;								TPST2;
	ZYX;								TRIO;
									TRIO;
									TUBA1;
									TUBB;
									VCL;
									VIL2;
									WHSC2 (31881_A)
									ZFP36L1;
									ZFP36L1;
									ZNF236 (1030933_B)
									ZYX;
HRG down-regulated
C3.6/HB4a				HB4a					C3.6
0	4h	18h	24h	4h vs 0	18h vs 4h	24h vs 18h	18h vs 0	24h vs 0h	4h vs 0	18h vs 4h	24h vs 18h	18h vs 0	24h vs 0h
CYBA;	ALDOC;	AGRN (26156_A)	AGRN (26156_A)	ANXA5;	ALDH1A3;	TIMP3;	ATP6V1F;	GPX4;	ARL6IP;	AKAP12;		ACP5;	ALDH1A3;
DHCR7;	CDK2AP2 (243497_A)	AGRN;	ALDH1A1;	ARL6IP;	DDX21 (469303_A)		BNIP3 (51927_A)	GUK1;	ATP5O;	B4GALT1;		ANXA5;	B4GALT1;
DNAPTP6 (120387_B)	DHCR7;	AGRN;	B4GALT1;	ATP6V1F;	ETF1;		CD24 (204335_A)	HSPB1;	ATP6IP1;	BCAR3;		C10orf116 (183315_A)	C10orf116 (795557_A)
FXR1;	LENG4 (784820_A)	ALDOC;	BST2;	BNIP3 (34497_A)	IGFBP3;		GAS5 (278203_A)	IGFBP5 (45542_A)	CD151;	CAV2;		C10orf116 (795557_A)	CD151;
G1P2;	G1P2;	BST2;	CDK2AP2 (243497_A)	BNIP3 (51927_A)	MAT2A;		GAS5 (309039_A)		COX6C;	CDKN1A;		C10orf116 (795557_B)	CRIP2;
GMPS;	GSTP1;	C2orf25 (41787_A)	FBXL11;	CCNI;	MT1K;		GPX4;		CPNE1;	CHMP1.5 (2070190_B)		CBX4;	CTRL;PSMB10;
GSTP1;	GSTP1;	CDH13;	G1P2;	CD24 (204335_A)	MT1X;MT1L;MT1G;MT1H;MT1F;		GUK1;		ERBB3;	CLDN4 (153508_A)		CD151;	DHRS3 (306537_A)
HDLBP;	HDLBP;	CHMP1.5 (2070190_B)	GPC1;	ERBB2;	MT1X;MT1L;MT1G;MT1H;MT1F;		IGFBP5 (45542_A)		FTH1;	CLDN4 (346130_B)		COX6C;	EEF1G (382357_A)
IFITM1;	HMGN2 (241826_A)	CREG;	GSTP1;	FXR1;	SERPINE1;		PEPD;		GPX4;	CRIP1 (276798_A)		CTSB;	ELOVL5 (271284_A)
IFITM1;	IFITM1;	CTSG;	GSTP1;	GPX4;	SFRS7;		VIM;		GSTP1;	CSRP1 (166125_A)		DNCL2A;	GATA-3 (136252_A)
IFITM2;	IFITM1;	CYBA;	HDLBP;	GUK1;					GUK1;	DDX21 (469303_A)		ELOVL5 (271284_A)	GPX4;
IFITM2;	IFITM2;	DNAPTP6 (120387_B)	IFIT1;	HMGB2;					HMGB2;	DUSP1;		FTH1;	GSTP1;
IGFBP3;	IFITM2;	FBLN2;	IFITM1;	HMGB2;					HMGB2;	DUSP5;		GAS5 (278252_A)	GUK1;
LARP (272969_A)	IGFBP3;	FYN;	IFITM1;	HSPB1;					IFRD2;HYAL3;	EHD1;		GAS5 (309039_A)	HSPB1;
MGC10471 (147097_A)	IGFBP3;	G1P2;	IFITM2;	IGFBP5 (45542_A)					IGFBP3;	EMP1;		GATA-3 (136252_A)	IGFBP3;
MRLC3 (113437_A)	KDELR2;	GATA-3 (136252_A)	IFITM2;	LCN2;					IGFBP5 (45542_A)	FOSL1 (110503_A)		GGT1;	KRT13;
MRLC3 (296841_A)	MRLC3 (113437_A)	GLDC (248261_A)	IGFBP3;	NPC2;					NDUFS3;	GADD45A;		GGT2 (stSG89559)	LCN2;
NDUFV2 (485774_A)	MRLC3 (296841_A)	GPC1;	IGFBP3;	NPR2;					NPR2;	GADD45A;		GPX4;	NCALD;
OAS1;	NDUFS1;	HDLBP;	KIAA0220 (167150_A)	OSIL;SQSTM1;					PPP2R4;	HPCAL1;		GRN;	NDUFS3;
PLD3;	NDUFS8;	HMGN2 (241826_A)	FAM23B (49132_A)	PCCB;					PRC1;	HPCAL1;		GUK1;	NGFRAP1;
PPP1CC;PPP1CA;	NDUFV1;	IFIT1;	MRLC3 (113437_A)	PPP2R4;					PRDX5;	IGFBP3;		H19 (148677_A)	P8 (727272_A)
RAC1 (365366_B)	NDUFV2 (428542_A)	IFITM1;	MRLC3 (296841_A)	PRKCL1;					RNASEH2A;	LAMA3;		HERPUD1;	PCBP2;
RPL24 (212036_A)	NEDD5;	IFITM1;	MUC1;	PSMB3;					RPL15;	MAP2K3;		HLA-E (300986_A)	PDLIM1;
RPL24 (249569_A)	PHGDH (167138_A)	IFITM2;	NDUFS1;	SDCBP;					STARD10 (728268_A)	MAT2A;		HSD17B1;	PEX3 (51305_B)
RPL37A (501814_A)	NUMA1;	IFITM2;	NEDD5;	SDHB;					TK1;	MICAL2 (183901_A)		HSPB1;	PLXNB2 (stSG89300)
RPL37A;	OLR1;	IGFBP3;	NGFRAP1;	SLC39A6 (52933_A)					TXNIP;	MPV17;		IGFBP3;	PSAP;
SERPINH1;	PPP1CC;PPP1CA;	IGFBP3;	OGDH;	SMA5 (743359_A)					TXNIP;	MYC;		IMPDH2;	PSCA;
TYMS;	RAC1 (365366_B)	IL6ST;	HIST1 (249145_A)	STARD10 (728268_A)					UBC;UBB;C20orf109;	MYC;		ITGB1 (343072_A)	RPL15;
WFDC2;	RNASEH2A;	INPP5D (150304_A)	RAB1B;	STARD3;					UBN1;	P8 (727272_A)		KRT13;	RPL37A (320151_A)
	RPL24 (212036_A)	ISYNA1 (152202_A)	RAC1 (365366_B)	STC1;					UQCR (471062_A)	PCDH7;		LCN2;	STARD10 (728268_A)
	RPL24 (249569_A)	KDELR2;	RPL24 (212036_A)	TXNIP;						PLAT;		MARCKS;	STC1;
	RPL37A (501814_A)	MRLC3 (113437_A)	RPL24 (249569_A)	UQCR (471062_A)						PLEKHC1;		MCP;	UBN1;
	RPL37A;	NEDD5;	RPL28;	VIM;						PLXNA2;		MGST3;
	RPN1;	NGFRAP1;	RPL37A (501814_A)	WFDC2;						PPP1CB (36695_A)		MPV17;
	SSR4;	NOSTRIN (132508_A)	RPN1;							PRAME;		NDUFS3;
	SSR4;	OAS1;	SERPINH1;							PRNP;		NFKBIA;
	SSR4;	OLR1;	TYMS;							S100P;		NPR2;
	TIMP3;	PDLIM1;								SDC4;		OSIL;SQSTM1;
	TYMS;	PRKR;								SERPINE1;		P44S10 (768324_A)
	UBC;UBB;C20orf109;	PRODH;								SLC20A2;		P8 (727272_A)
		RAC1 (365366_B)								SMAD3 (323028_A)		PDLIM1;
		RPL24 (212036_A)								SMAP (323828_B)		POLD4;
		RPL24 (249569_A)								TAGLN;		PQBP1;
		RPL37A (501814_A)								TFF1 (154762_B)		PRAME;
		RPL37A;								TFF3;		PRODH;
		SDC1;								TGM2 (48256_A)		PSCA;
		SERPINH1;								THBD (205185_A)		QPRT;
		SLC26A2;								TNIK (38728_A)		RNASEH2A;
		SSR4;								TRIO;		RPL15;
		TAP1;								VCL;		RPL15;
		TIMP3;								VIL2;		RPL15;
		TIMP3;								ZFP36L1;		RPL15;
										ZFP36L1;		RPL15;
										ZYX;		RPL37A (307636_A)
												SERPINA6;
												SIAT7B (813244_A)
												SIAT7B (823590_A)
												SLC7A7;
												STARD10 (167078_A)
												STARD10 (728268_A)
												TFAP2B;
												TFF1 (154762_B)
												TFF3;
												WFDC2;
EGF up-regulated
C3.6/HB4a				HB4a					C3.6
0	4h	18h	24h	4h vs 0	18h vs 4h	24h vs 18h	18h vs 0	24h vs 0h	4h vs 0	18h vs 4h	24h vs 18h	18h vs 0	24h vs 0h
AGR2;	AGR2;	AGR2;	ABCG2;	ABCF2;	ACAS2;		ACAS2;	ACAS2;	ACTB;	ANXA2;	PRC1;	ABCF2;	ACLY (37690_A)
ALDH1A3;	ALDH1A3;	ALDH1A3;	AGR2;	ACTB;	ACAT2;		ACLY (37690_A)	ACAT2;	ATF4;	DHCR24;		ACLY (40847_A)	ACLY (40847_A)
ANXA2;	ANXA2;	ANXA2;	ALDH1A3;	ACTR3 (291885_A)	ACLY (37690_A)		ACLY (40847_A)	ADRM1;	B4GALT1;	LDHA;		ACTB;	ALDOA;
ATP5G1;	ATP5G1;	APLP2;	ANXA2;	ADRM1;	ACLY (40847_A)		ACTB;	ALDOA;	CCT2;	MCM5;		ADRM1;	ANXA1;
ATP5G1;	ATP5G1;	ATP5G1;	APLP2;	AKAP12;	ALDOA;		ADRM1;	AREG;	CD59;	PRDX1;		ALDOA;	ANXA2;
ATP5G1;	ATP5G3;	ATP5G1;	ATP5G1;	ALDH1A3;	CTSC;		ALDOA;	C14orf1;	CD59;	TUBB;		ANXA1;	C20orf16;
ATP5G3 (282333_A)	ATP5L;	ATP5L;	ATP5G1;	AMD1;	EBP;		AREG;	C14orf31;	CD59;	TXNIP;		ANXA1;	CAV1;
ATP5G3;	ATP6V1F;	C10orf116 (183315_A)	ATP5G3;	ANKRD13 (361086_A)	FKBP1A;		ARPC1B;	C2F (257614_A)	CDH3;	TXNIP;		ANXA2;	COPS8 (292209_A)
ATP5L;	C10orf116 (183315_A)	C10orf116 (795557_A)	ATP5L;	AREG;	GTF3A;		BASP1 (501518_A)	CFC1 (381173_B)	CDH3;	TXNIP;		ARPC1B;	COTL1;
ATP6V1F;	C10orf116 (795557_A)	C10orf116 (795557_B)	C10orf116 (183315_A)	ARHGEF2;	ITGB4;		CCT2;	CLIC1;	CLDN4 (153508_A)			C20orf16;	GAPDH (180864_A)
BCL6;	C10orf116 (795557_B)	CALM2;CALM1;CALM3;	C10orf116 (795557_A)	B4GALT1;	LDHA;		CCT2;	CSE1L;	CLDN4 (346130_B)			CCT2;	CSE1L;
C10orf116 (183315_A)	CLDN4 (153508_A)	CLDN4 (153508_A)	C10orf116 (795557_B)	B4GALT1;	MCM5;		CD59;	CSE1L;	CLDN4 (346510_A)			CLIC1;	CSE1L;
C10orf116 (795557_A)	CLDN4 (346130_B)	CLTC;	C10orf7;	B4GALT1;	MT1K;		CLIC1;	CSE1L;	CNN3;			COTL1;	CSE1L;
C10orf116 (795557_B)	CLDN4 (346510_A)	COPS2 (668680_A)	CHEK1;	BCAR3;	NME1;		CNN3;	CSNK1E;	COTL1;			CPN1 (1674777_A)	CSTF2T (36869_A)
CLDN4 (153508_A)	COTL1;	COX6C;	COX6C;	BCAR3;	OPRS1 (247402_A)		COTL1;	CSTF2T (36869_A)	CSNK1A1 (310101_B)			GAPDH (180864_A)	DHCR7;
CLDN4 (346130_B)	COX6C;	COX6C;	COX6C;	BZW1 (321652_A)	PFN1;		CSNK1E;	CTSC;	CSNK1E;			CSE1L;	EBNA1BP2;
COX6C;	COX6C;	CPNE3;	COX8;	C1orf16;	PHB (248933_A)		CSTF2T (36869_A)	DHCR7;	CSRP1 (166125_A)			CSTF2T (36869_A)	FKBP1A;
COX6C;	COX8;	DUT;	DLAT;	CAV1;	PHB;		CTSC;	DHCR7;	CSRP1;			DHCR7;	FKBP1A;
DHRS3 (306537_A)	DUT;	KRT13;	DUT;	CDC42EP1;	POLD2;		DDX21 (469303_A)	DNM1L;	CSTF2T (36869_A)			EBNA1BP2;	FOXM1;
DUT;	ERBB2;	LCP1;	FOXM1;	CDH3;	PRDX1;		DHCR24;	DNMT1;	DIAPH1 (781436_A)			EIF4A1;	HSPCB (343396_A)
DUT;	FTH1;	LCP1;	FTH1;	CLIC1;	PRDX1;		DHCR7;	EBNA1BP2;	DKC1;			ENO1;	KIAA0101 (136876_A)
FTH1;	GTF3A;	LOC402057 (stSG89204)	HIBCH;	CNN3;	SCD (123474_A)		DHCR7;	EMP1;	DUSP1;			FABP5;	LAD1;
GSTK1 (772457_A)	HSBP1;	NCKAP1;	HSBP1;	COTL1;	TAX1BP3 (341122_A)		DIAPH1 (781436_A)	ENO1;	EBNA1BP2;			FKBP1A;	LDHA;
GTF3A;	IER3;	NME1;	KRT15;	CSNK1E;	TIMP1;		DUSP1;	FABP5;	EHD1;			FKBP1A;	MAP4K4;
KRT13;	KRT13;	NME2 (188386_A)	LCP1;	CSNK1E;	TMSB10;		EBNA1BP2;	FGFBP1 (1932804_A)	EIF4A1;			FKBP4;	MELK;
KRT15;	KRT15;	PDIA6 (249115_A)	LCP1;	CSRP1 (166125_A)	TUBA1;		EIF4A1;	FKBP1A;	FKBP4;			GARS;	MEP50 (430094_A)
LCP1;	LCP1;	PHB;	LOC402057 (stSG89204)	CSRP1;	TXNIP;		EMP1;	GSTO1 (240613_A)	FOSL1 (110503_A)			HRMT1L2;	MIF;
NCKAP1;	LCP1;	PKM2;	MAP2K1;	CSTF2T (36869_A)			FGFBP1 (1932804_A)	GSTO1 (774420_A)	HNRPAB;			HSPCB (343396_A)	MSN (131362_A)
NEDD9;	LOC402057 (stSG89204)	PKM2;	NCKAP1;	CTNNAL1;			FKBP1A;	HSPCB (343396_A)	HNRPU;			ITGA2;	MT1B;
PBP;	MDH2;	PPIB;	NME2 (188386_A)	CTNNAL1;			FKBP1A;	ITGA3;	HPCAL1;			KRT6D;KRT6B;	MT1K;
PC4 (267484_A)	MGST1;	RPLP1 (204334_A)	PDIA6 (249115_A)	DDX21 (469303_A)			FKBP4;	KIAA0930, (153275_A)	IER3;			LAD1;	MT1K;
PDIA6 (249115_A)	NME1;	RPS6KB2;	PKM2;	DDX5;			GSTO1 (240613_A)	KRTHA1;	ITGA2;			LCP1;	MT1X;MT1L;MT1G;MT1H;MT1F;
PHB (248933_A)	NME2 (188386_A)	SDHD (208339_B)	PPIB;	DHCR7;			GSTO1 (774420_A)	LAD1;	ITGA3;			LDHA;	MT1X;MT1L;MT1G;MT1H;MT1F;
PHB;	PHB (248933_A)	SERF2;	PRC1;	DIAPH1 (781436_A)			HIF2A (265370_A)	LDHA;	ITGB1 (343072_A)			MSN (131362_A)	MT1X;MT1L;MT1G;MT1H;MT1F;
PKM2;	PHB;	SERF2;	PSCA;	DKC1;			HNRPAB;	MICAL-L1 (stSG89375)	KIAA1036 (36562_A)			MT1B;	MT1X;MT1L;MT1G;MT1H;MT1F;
PKM2;	PKM2;	SRP14;	RAB27A;	DKC1;			HRMT1L2;	MSN (131362_A)	LAD1;			MT1K;	MYBL2;
PSCA;	PKM2;	STMN3;	RPL17;	DUSP1;			HRMT1L2;	MT1B;	LCP1;			MT1K;	NME1;
RPL17;	PPIB;	TAGLN;	RPLP1 (204334_A)	DUSP1;			HSD3B1;HSD3B2;	MT1B;	MAP2K3;			MT1X;MT1L;MT1G;MT1H;MT1F;	NME4;
RPLP1 (204334_A)	RPL17;	UBE2H (266558_A)	SCAMP2;	DUSP5;			HSPA1L;	MT1K;	MAT2A;			MT1X;MT1L;MT1G;MT1H;MT1F;	OPRS1 (247402_A)
S100P;	RPLP1 (204334_A)	YWHAZ;	SERF2;	DUSP5;			HSPCA (222155_B)	MT1K;	MT1B;			MT1X;MT1L;MT1G;MT1H;MT1F;	PKM2;
SCAMP2;	RPS6KB2;		SERF2;	EFNB2;			HSPCB (343396_A)	MT1X;MT1L;MT1G;MT1H;MT1F;	MT1B;			MT1X;MT1L;MT1G;MT1H;MT1F;	PPP4R1;
SCAMP2;	S100P;		SLPI;	EFNB2;			ITGA3;	MT1X;MT1L;MT1G;MT1H;MT1F;	MT1K;			MT3;	PRC1;
SDHD (471598_A)	SERF2;		SRP14;	EHD1;			ITGB4BP;	MT1X;MT1L;MT1G;MT1H;MT1F;	MT1K;			MYC;	PRNP;
SEC11L1 (356945_A)	SERF2;		STMN3;	EIF4A1;			ITGB4BP;	MT1X;MT1L;MT1G;MT1H;MT1F;	MT1X;MT1L;MT1G;MT1H;MT1F;			NME1;	S100A16 (724356_A)
SERF2;	SMAP (323828_B)		TAGLN;	EMP1;			KRT6D;KRT6B;	NCBP2;	MT1X;MT1L;MT1G;MT1H;MT1F;			NME2 (188386_A)	S100A6;
SERF2;	SRP14;		UBE2H (266558_A)	EMP1;			LAD1;	NOL5A;	MT1X;MT1L;MT1G;MT1H;MT1F;			NOL5A;	SIAT4C;
SLC7A7;	SRP14;		YWHAZ;	EPPK1;PLEC1;			LAD1;	NPAS2;	MT1X;MT1L;MT1G;MT1H;MT1F;			OPRS1 (247402_A)	TAGLN;
SRI;	SSBP1;			ETF1;			LAD1;	OPRS1 (247402_A)	MT3;			PHB (248933_A)	TAGLN;
SRP14;	TRAM1;			FHOD1;			LDHA;	OPRS1 (324210_A)	MTHFD2;			PHLDA1 (221567_A)	TCOF1;
SSBP1;	TSSC3;			FOSL1 (110503_A)			MSN (131362_A)	PCYT1A (1590032_A)	MYC;			PKM2;	TGM2 (48256_A)
SSBP1;	UBE2H (266558_A)			GADD45A;			MT1B;	PFN1;	MYC;			PPP1R14B;	TGM2;
TRAM1;	UBE2H (359705_A)			GADD45B;			MT1B;	PFN2;	NOL5A;			PPP4R1;	TIMP1;
	ZYX;			GADD45B;			MT1K;	PXN (300027_A)	PDGFB;			PRNP;	TIMP1;
				GBP1;			MT1K;	PXN (770080_A)	PEA15;			PX19 (214227_A)	TMSB10;
				GSPT1 (789170_A)			MT1X;MT1L;MT1G;MT1H;MT1F;	RPP30 (220430_A)	PLAT;			PYGB;	TMSB10;
				HNRPA0 (757765_A)			MT1X;MT1L;MT1G;MT1H;MT1F;	S100A11 (134924_A)	PSME3;			PYGB;	TUBA1;
				HNRPAB;			MT1X;MT1L;MT1G;MT1H;MT1F;	S100A11;	PTP4A1;			S100A16 (724356_A)	TUBB;
				HPCAL1;			MT1X;MT1L;MT1G;MT1H;MT1F;	S100A11;	PTPN1;			S100A6;	TUBB;
				HSD3B1;HSD3B2;			MT3;	S100A2;	S100A16 (724356_A)			SDC1;	TXN;
				HSPCB (343396_A)			MYC;	S100A6;	S100A6;			SIAT4C;	TXNL;
				HUMPPA (137416_A)			MYC;	SFN;	SERPINE1;			TAGLN;	TYMS;
				ITGA2;			NHP2L1;	TGM2 (48256_A)	SFN;			TAGLN;
				ITGA3;			NIFIE14 (472160_A)	TGM2;	SLC2A1;			TGM2 (48256_A)
				ITGB1 (343072_A)			NME1;	TIMP1;	SMAP (323828_B)			TGM2;
				ITGB4BP;			NNMT;	TIMP1;	SOX9;			TIMP1;
				KIAA0930, (153275_A)			NOL5A;	TMSB10;	TAGLN;			TMSB10;
				KIAA1036 (36562_A)			OPRS1 (247402_A)	TMSB10;	TAGLN;			TMSB10;
				KRT6D;KRT6B;			OPRS1 (324210_A)	TRA2A (127677_A)	TGM2 (48256_A)			TUBA1;
				LAD1;			PFN1;	TUBA1;	THBS1 (161110_B)			TUBB;
				LAD1;			PFN2;	TUBB;	TNFAIP3;			TUBB;
				LAD1;			PHB (248933_A)	TUBB;	TSSC3;			TXNIP;
				LAMA3;			PHB;	TXN;	VIL2;			TXNL;
				LYN;			PKM2;	TXN;	WDR1;
				MAP2K1;			PLA2G10 (309798_A)	TXNDC9 (300590_A)	YWHAH (stSG89218)
				MAP2K3;			PPP1R14B (359849_A)	U5-116KD (276818_A)	YWHAH;
				MAT2A;			PPP1R14B;	VCP;	ZFP36L2;
				MGC14376 (142916_A)			PRDX1;	ZFP36L2;	ZFP36L2;
				MT1B;			PRG1 (272743_A)	ZFP36L2;	ZYX;
				MT1B;			PRNP;
				MT1K;			PSME3;
				MT1K;			PTP4A1;
				MT1X;MT1L;MT1G;MT1H;MT1F;			PX19 (214227_A)
				MT1X;MT1L;MT1G;MT1H;MT1F;			PYGL;
				MT1X;MT1L;MT1G;MT1H;MT1F;			S100A11 (134924_A)
				MT1X;MT1L;MT1G;MT1H;MT1F;			S100A11;
				MYC;			S100A11;
				MYC;			S100A16 (724356_A)
				MYH9 (stSG89235)			S100A6;
				MYL9;			SDC1;
				NCBP2;			SERPINE1;
				RBM12 (299682_B)			SFN;
				NOL1;			SKB1;
				NOL5A;			SLC20A1;
				PCDH7;			TAGLN;
				PEA15;			TAGLN;
				PFKFB3;			TAX1BP3
				PLXNA2;			TGM2 (48256_A)
				PLXNA2;			TGM2;
				PPIF;			TIMP1;
				PPP2CB (823876_A)			TIMP1;
				PPRC1 (276692_A)			TMSB10;
				PRNP;			TMSB10;
				PSME3;			TUBA1;
				PTP4A1;			TUBB;
				PTPN1;			TUBB;
				PTPN1;			TXN;
				PTRF;			VCP;
				RBMS1 (262841_A)			ZFP36L2;
				RBMS1 (271748_A)			ZFP36L2;
				S100A16 (724356_A)
				S100A2;
				SDC4;
				SERPINE1;
				SFN;
				SGK (472138_A)
				SIAH2;
				SLC2A1;
				TAF10 (723972_A)
				TAGLN;
				TAGLN;
				TAP1;
				TGM2 (48256_A)
				TGM2;
				TNFAIP3;
				TOB2;
				TRIO;
				TRIP6;
				UBE2D2;
				UBE2N;
				UMPK;
				VASP;
				VCL;
				VEGF;
				VIL2;
				WDR1;
				YWHA1 (292996_A)
				YWHA1 (324990_B)
				YWHAH (stSG89218)
				YWHAH;
				ZFP36L1;
				ZFP36L2;
				ZFP36L2;
				ZYX;
EGF down-regulated
C3.6/HB4a				HB4a					C3.6
0	4h	18h	24h	4h vs 0	18h vs 4h	24h vs 18h	18h vs 0	24h vs 0h	4h vs 0	18h vs 4h	24h vs 18h	18h vs 0	24h vs 0h
CYBA;	C1S;	ALDH1A1;	AREG;	FXR1;	ACTB;		ARL6IP;	IGFBP3;	IGFBP3;	ALDH1A3;	ACTB;	ATP5G2;	DHRS3 (306537_A)
DHCR7;	DHCR7;	AREG;	BLCAP;	SMA5 (743359_A)	ACTR3 (291885_A)		DDX17;	MUC1;	TXNIP;	B4GALT1;	COTL1;	ATP5G2;	IGFBP3;
DNAPTP6 (120387_B)	G1P2;	B4GALT1;	C14orf31;		AKAP12;		FTL;	PSAP;	TXNIP;	B4GALT1;	EMP1;	B4GALT1;	LCN2;
FXR1;	GSTP1;	B4GALT1;	CDH3;		ALDH1A3;		FXR1;			CDH3;	FKBP4;	C6orf48;	NFKBIA;
G1P2;	GSTP1;	CD59;	CSTA;		AMD1;		HMGN2 (241826_A)			CDH3;	ITGB4;	DHRS3 (306537_A)
GMPS;	HSD3B1;HSD3B2;	CDK2AP2 (243497_A)	CTSC;		ANKRD13 (361086_A)		IGFBP3;			CLDN4 (153508_A)	KRT6D;KRT6B;	ELOVL5 (271284_A)
GSTP1;	IFITM1;	CTSC;	CYBA;		B4GALT1;		IGFBP3;			CLDN4 (346130_B)	MYC;	EMP2;
HDLBP;	IFITM2;	CYBA;	DARS;		B4GALT1;		MGC10471 (147097_A)			CLDN4 (346510_A)	TAGLN;	FTH1;
IFITM1;	IFITM2;	DARS;	DHCR7;		CLDN4 (153508_A)		MUC1;			CSNK1A1 (310101_B)		FTL;
IFITM1;	IGFBP3;	DARS;	DNCI2 (1555540_B)		CNN3;		PRC1;			CSNK1A1;		GPSN2 (320716_A)
IFITM2;	LARP (272969_A)	DHCR7;	FBXL11;		CSRP1 (166125_A)		PRC1;			CSRP1 (166125_A)		GPSN2;
IFITM2;	MGC10471 (147097_A)	DNAPTP6 (120387_B)	FKBP4;		CSRP1;		PSAP;			CSRP1;		GRN;
IGFBP3;	MRLC3 (296841_A)	DNCI2 (1555540_B)	FKBP4;		DDX17;		SHMT2;			DDX5;		GSTP1;
LARP (272969_A)	MT1B;	FBXL11;	G1P2;		DDX5;		UBE2C;			DUSP1;		HMGN2 (241826_A)
MGC10471 (147097_A)	MT1K;	FKBP4;	GMPS (109166_A)		DUSP1;		UBE2C;			EHD1;		IGFBP3;
MRLC3 (113437_A)	MT1K;	FLJ12442 (138768_A)	GMPS;		DUSP1;					EMP2;		LCN2;
MRLC3 (296841_A)	MT1X;MT1L;MT1G;MT1H;MT1F;	FXR1;	GSTP1;		DUSP5;					FOSL1 (110503_A)		MGST3;
NDUFV2 (485774_A)	MT1X;MT1L;MT1G;MT1H;MT1F;	G1P2;	GSTP1;		EHD1;					FTH1;		MUC1;
OAS1;	NDUFV2 (485774_A)	GMPS (109166_A)	HDLBP;		ELOVL5 (271284_A)					GADD45A;		NFKBIA;
PLD3;	RAC1 (365366_B)	GSTP1;	IFIT1;		FBLP1 (36006_A)					HNRPAB;		NGFRAP1;
PPP1CC;PPP1CA;	RPL24 (249569_A)	GSTP1;	IFITM1;		FOSL1 (110503_A)					ID3;		NGFRAP1;
RAC1 (365366_B)	RPL37A (501814_A)	HDLBP;	IFITM1;		GADD45A;					IER3;		PBX1;
RPL24 (212036_A)	RPL37A;	IFITM1;	IFITM2;		GADD45B;					IGFBP3;		PRDX5;
RPL24 (249569_A)	SERPINH1;	IFITM1;	IFITM2;		GBP1;					KIAA0220 (167150_A)		PSAP;
RPL37A (501814_A)	TAP1;	IFITM2;	INPP5D (754611_A)		HNRPAB;					MAP2K3;		RPL15;
RPL37A;	TXNIP;	IFITM2;	ISGF3G;		HSD3B1;HSD3B2;					MYC;		RPL15;
SERPINH1;	TXNIP;	IMPA2;	ITGB4;		HUMPPA (137416_A)					MYC;		RPL15;
TYMS;	TYMS;	ITGB4;	KIAA0220 (167150_A)		IGFBP3;					NFKBIA;		S100A4;
WFDC2;		KDELR2;	LARP (272969_A)		IGFBP3;					PDLIM1;		SERF2;
		MRLC3 (113437_A)	MRLC3 (113437_A)		KIAA0220 (167150_A)					PLAUR;
		MRLC3 (296841_A)	MRLC3 (296841_A)		MAP2K3;					PTP4A2;
		MT1K;	MT1B;		MAT2A;					S100P;
		MT1K;	MT1K;		MGC14376 (142916_A)					SERPINE1;
		MT1X;MT1L;MT1G;MT1H;MT1F;	MT1K;		MTHFD2;					SFN;
		MT1X;MT1L;MT1G;MT1H;MT1F;	MT1X;MT1L;MT1G;MT1H;MT1F;		MYH9 (stSG89235)					SMAP (323828_B)
		MT1X;MT1L;MT1G;MT1H;MT1F;	MT1X;MT1L;MT1G;MT1H;MT1F;		MYL9;					THBS1 (161110_B)
		MT1X;MT1L;MT1G;MT1H;MT1F;	NCBP2;		NEDD9;					TNFAIP3;
		NCBP2;	NDUFV2 (485774_A)		PCDH7;					TSSC3;
		NDUFS8;	PPP4R1;		PDLIM1;					VIL2;
		NDUFV2 (428542_A)	RAB7;		PLXNA2;					WDR1;
		NDUFV2 (485774_A)	RAC1 (365366_B)		PSAP;					YWHAH;
		POLD2;	RPL24 (212036_A)		PTPN1;					ZFP36L2;
		PPP1CC;PPP1CA;	RPL24 (249569_A)		PTRF;					ZYX;
		PSME2 (302953_A)	RPL37A (501814_A)		SDC4;
		RAB7;	RPL37A;		SERPINE1;
		RAC1 (365366_B)	SCRN1 (324101_A)		SFN;
		RPL24 (212036_A)	SDC1;		SIAH2;
		RPL24 (249569_A)	SERPINH1;		TAGLN;
		RPL37A (501814_A)	SF3B1;		TAP1;
		RPL37A;	SFN;		TNFAIP3;
		RPN1;	TRIP12;		TRIO;
		SDC1;	TYMS;		TSSC3;
		SERPINH1;	UBE2L6;		VIL2;
		SFN;	UBL1;		WDR1;
		SP110;			ZYX;
		SSR4;
		TNIK (38728_B)
		UBE2L6;
		UBL1;
		UBL1;
		UGP2;
		USP14;
													Table S1
